# Supplementary material for: Single-cell and machine learning-based pyroptosis-related gene signature predicts prognosis and immunotherapy response in glioblastoma
Source: Front Immunol. 2025 Oct 24;16:1693940. doi: 10.3389/fimmu.2025.1693940 (PMC12592165; doi:10.3389/fimmu.2025.1693940)
Supplement: Supplementary file 6 [file Table1.xlsx]

## Sheet: Sheet1
Dataset / Cohort	Source / Accession	Data type	Pathological type	Sample size	Intended use	Notes
TCGA-GBM	TCGA	Bulk RNA-seq	GBM (WHO grade 4)	Patients: n = 284	Training	Multi-omics available
CGGA	CGGA	Bulk RNA-seq	GBM	Patients: n = 657	External validation	—
GSE74187	GEO: GSE74187	Bulk RNA-seq	GBM	Patients: n = 60	External validation	Limited follow-up
GSE83300	GEO: GSE83300	Bulk RNA-seq	GBM	Patients: n = 50	External validation	Limited follow-up
scDataset-1	GSE141383	scRNA-seq	GBM	Patients:: n = 9	Discovery/annotation	—
scDataset-2	GSE223063	scRNA-seq	GBM	Patients:: n = 3	Discovery/annotation	—
Supplement Table1: Overview of datasets used in this study
