# Supplementary material for: Single-cell and machine learning-based pyroptosis-related gene signature predicts prognosis and immunotherapy response in glioblastoma
Source: Front Immunol. 2025 Oct 24;16:1693940. doi: 10.3389/fimmu.2025.1693940 (PMC12592165; doi:10.3389/fimmu.2025.1693940)
Supplement: Supplementary file 7 [file Table2.xlsx]

## Sheet: Sheet1
Gene	siRNA ID	siRNA Sequence (5′→3′)	Primer Direction	Primer Sequence (5′→3′)
MAP1B	siRNA#1	GAATGTTGATGTGGAATTTTT	Forward (Fw)	CAAGAGAGTGCGGTCTTCCTAC
	siRNA#2	GGACACAAACCTGATTGAATG	Reverse (Rv)	CTGAGTCATGAGTTGGGATCAG
GAPDH	–	–	Forward (Fw)	CAGTCAGCCGCATCTTCTTT
	–	–	Reverse (Rv)	GGCAACAATATCCACTTTACCA
Supplement Table1: siRNA and primer sequences used in this study
